# Supplementary material for: Preconception and Pregnancy Nutrition Support for Women with a History of Bariatric Surgery: A Mixed-Methods Survey of Healthcare Professionals in the UK
Source: Nutrients. 2023 Oct 18;15(20):4415. doi: 10.3390/nu15204415 (PMC10609851; doi:10.3390/nu15204415)
Supplement: Supplementary file 1 [file nutrients-15-04415-s001.zip]

Archive with 1 entries (1 files):
- nutrients-2614611-supplementary.pdf
